# Supplementary material for: A Comparative Molecular Dynamics Study of Food-Derived Compounds as PD-L1 Inhibitors: Insights Across Six Flavonoid Subgroups
Source: Molecules. 2025 Feb 15;30(4):907. doi: 10.3390/molecules30040907 (PMC11858612; doi:10.3390/molecules30040907)
Supplement: Supplementary file 1 [file molecules-30-00907-s001.zip]

Archive with 10 entries (10 files):
- Figure S1.tiff
- Figure S2.tiff
- Figure S3.tiff
- Figure S4.tiff
- Figure S5.tiff
- Figure S6.tiff
- Figure S7.tiff
- Figure S8.tiff
- Figure S9.tiff
- Figure S10.tiff
